# Supplementary material for: Anticancer Activity of Encapsulated Pearl Millet Polyphenol-Rich Extract against Proliferating and Non-Proliferating Breast Cancer Cells In Vitro
Source: Cancers (Basel). 2024 Apr 30;16(9):1750. doi: 10.3390/cancers16091750 (PMC11083001; doi:10.3390/cancers16091750)
Supplement: Supplementary file 1 [file cancers-16-01750-s001.zip]

Archive with 1 entries (1 files):
- cancers-2973627-supplementary.pdf
